# Supplementary material for: Seed Germination Enhancement of Two Balanites Species (B. aegyptiaca (L.) Del. and B. rotundifolia (Tiegh.) Blatt.) Using Different Presowing Treatments in Ethiopia
Source: Scientifica (Cairo). 2023 Dec 26;2023:5571489. doi: 10.1155/2023/5571489 (PMC10761227; doi:10.1155/2023/5571489)
Supplement: Supplementary Materials — Supplementary Table 1. Germination measurements (metadata) of B. aegyptiaca under different presowing treatments. Supplementary Table 2. Germination measurements (metadata) of B. rotundifolia under different presowing treatments. [file 5571489.f1.zip]

Archive with 2 entries (2 files):
- Supplementary table 1 (1).pdf
- Supplementary table 2 (1).pdf
